# Supplementary material for: Effect of Tecoma stans (L.) Juss. ex Kunth in a Murine Model of Metabolic Syndrome
Source: Plants (Basel). 2022 Jul 7;11(14):1794. doi: 10.3390/plants11141794 (PMC9324241; doi:10.3390/plants11141794)
Supplement: Supplementary file 1 [file plants-11-01794-s001.zip]

Archive with 1 entries (1 files):
- plants-1779869-supplementary.pdf
